# Supplementary material for: TRIM5α Restriction of HIV-1-N74D Viruses in Lymphocytes Is Caused by a Loss of Cyclophilin A Protection
Source: Viruses. 2022 Feb 10;14(2):363. doi: 10.3390/v14020363 (PMC8879423; doi:10.3390/v14020363)
Supplement: Supplementary file 1 [file viruses-14-00363-s001.zip]

Archive with 1 entries (1 files):
- viruses-1490188-supplementary.pdf
